# Supplementary material for: Fingolimod Prevents Neuroinflammation but Has a Limited Effect on the Development of Ataxia in a Mouse Model for SCA1
Source: Int J Mol Sci. 2025 May 14;26(10):4698. doi: 10.3390/ijms26104698 (PMC12111356; doi:10.3390/ijms26104698)
Supplement: Supplementary file 1 [file ijms-26-04698-s001.zip]

Archive with 5 entries (5 files):
- Suppl. Fig. 1.pdf
- Suppl. Fig. 2.pdf
- Suppl. Fig. 3-change.pdf
- Suppl. Fig. 4-change.pdf
- supplementary  table.pdf
